# Supplementary material for: Industry-specific prevalence and gender disparity of common mental health problems in the UK: A national repetitive cross-sectional study
Source: Front Public Health. 2023 Feb 9;11:1054964. doi: 10.3389/fpubh.2023.1054964 (PMC9947465; doi:10.3389/fpubh.2023.1054964)
Supplement: Supplementary file 1 [file Table_1.XLSX]

## Sheet: by_industry_by_period
	Sup table 1. Basic description by industry by study period. Data are shown as number (percentage). "-" means no corresponding value.
	Characteristic	Accommodation and food service activities		Administrative and support service activities		Agriculture, forestry and fishing		Arts, entertainment and recreation		Construction		Education		Electricity, gas, steam and air conditioning supply		Financial and insurance activities		Human health and social work activities		Information and communication		Manufacturing		Mining and quarrying		Non-employed		Other service activities		Professional, scientific and technical activities		Public administration and defence; compulsory social security		Real estate activities		Transport and storage		Water supply, sewerage, waste management and remediation activities		Wholesale and retail trade; repair of motor vehicles and motorcycles
		2012-2014	2016-2018	2012-2014	2016-2018	2012-2014	2016-2018	2012-2014	2016-2018	2012-2014	2016-2018	2012-2014	2016-2018	2012-2014	2016-2018	2012-2014	2016-2018	2012-2014	2016-2018	2012-2014	2016-2018	2012-2014	2016-2018	2012-2014	2016-2018	2012-2014	2016-2018	2012-2014	2016-2018	2012-2014	2016-2018	2012-2014	2016-2018	2012-2014	2016-2018	2012-2014	2016-2018	2012-2014	2016-2018	2012-2014	2016-2018
	Gender(= Female)	243(63.6)	297(61)	261(58.5)	353(57.6)	49(45.4)	50(50.5)	81(52.3)	98(54.4)	370(51.6)	475(52.5)	517(59.6)	563(61.5)	41(58.6)	45(55.6)	212(55.8)	210(55.9)	708(64.3)	914(65.5)	206(48.2)	223(49.8)	586(50)	610(51.6)	21(53.8)	22(50)	113(64.9)	176(60.1)	105(61)	102(60.7)	332(54.8)	413(54.7)	308(55.1)	298(56.3)	47(64.4)	49(59.8)	287(51)	347(48.9)	29(47.5)	39(47.6)	595(58.2)	684(60.1)
	Age
	16-24	62(16.2)	102(20.9)	71(15.9)	71(11.6)	18(16.7)	9(9.1)	16(10.3)	24(13.3)	98(13.7)	93(10.3)	90(10.4)	95(10.4)	9(12.9)	7(8.6)	34(8.9)	41(10.9)	158(14.4)	169(12.1)	39(9.1)	36(8)	117(10)	122(10.3)	2(5.1)	4(9.1)	62(35.6)	102(34.8)	26(15.1)	16(9.5)	59(9.7)	61(8.1)	63(11.3)	48(9.1)	1(1.4)	11(13.4)	66(11.7)	85(12)	5(8.2)	12(14.6)	104(10.2)	147(12.9)
	25-34	86(22.5)	131(26.9)	70(15.7)	132(21.5)	12(11.1)	13(13.1)	41(26.5)	56(31.1)	133(18.5)	206(22.8)	181(20.9)	174(19)	12(17.1)	12(14.8)	88(23.2)	72(19.1)	195(17.7)	230(16.5)	74(17.3)	97(21.7)	192(16.4)	219(18.5)	8(20.5)	4(9.1)	35(20.1)	67(22.9)	35(20.3)	30(17.9)	125(20.6)	161(21.3)	88(15.7)	84(15.9)	15(20.5)	10(12.2)	83(14.7)	118(16.6)	8(13.1)	13(15.9)	208(20.3)	253(22.2)
	35-44	93(24.3)	92(18.9)	84(18.8)	107(17.5)	23(21.3)	18(18.2)	35(22.6)	31(17.2)	178(24.8)	171(18.9)	205(23.6)	182(19.9)	14(20)	19(23.5)	114(30)	104(27.7)	232(21.1)	285(20.4)	117(27.4)	130(29)	278(23.7)	228(19.3)	6(15.4)	9(20.5)	34(19.5)	47(16)	40(23.3)	38(22.6)	157(25.9)	206(27.3)	138(24.7)	131(24.8)	20(27.4)	13(15.9)	140(24.9)	158(22.3)	14(23)	21(25.6)	259(25.3)	257(22.6)
	45-54	85(22.3)	86(17.7)	110(24.7)	149(24.3)	39(36.1)	29(29.3)	28(18.1)	32(17.8)	183(25.5)	233(25.7)	190(21.9)	219(23.9)	15(21.4)	20(24.7)	82(21.6)	89(23.7)	282(25.6)	356(25.5)	120(28.1)	103(23)	319(27.2)	300(25.4)	10(25.6)	10(22.7)	18(10.3)	38(13)	39(22.7)	44(26.2)	142(23.4)	160(21.2)	146(26.1)	137(25.9)	16(21.9)	22(26.8)	151(26.8)	210(29.6)	16(26.2)	23(28)	237(23.2)	242(21.3)
	55-65	56(14.7)	76(15.6)	111(24.9)	154(25.1)	16(14.8)	30(30.3)	35(22.6)	37(20.6)	125(17.4)	202(22.3)	202(23.3)	245(26.8)	20(28.6)	23(28.4)	62(16.3)	70(18.6)	234(21.3)	356(25.5)	77(18)	82(18.3)	267(22.8)	314(26.5)	13(33.3)	17(38.6)	25(14.4)	39(13.3)	32(18.6)	40(23.8)	123(20.3)	167(22.1)	124(22.2)	129(24.4)	21(28.8)	26(31.7)	123(21.8)	139(19.6)	18(29.5)	13(15.9)	215(21)	239(21)
	Education attained
	Less than secondary education	85(22.3)	115(23.6)	87(19.5)	140(22.8)	10(9.3)	11(11.1)	13(8.4)	21(11.7)	121(16.9)	129(14.3)	51(5.9)	36(3.9)	7(10)	2(2.5)	14(3.7)	14(3.7)	82(7.4)	111(8)	16(3.7)	20(4.5)	187(15.9)	190(16.1)	4(10.3)	4(9.1)	59(33.9)	84(28.7)	15(8.7)	31(18.5)	19(3.1)	21(2.8)	20(3.6)	25(4.7)	6(8.2)	6(7.3)	122(21.7)	138(19.4)	7(11.5)	20(24.4)	164(16)	159(14)
	Secondary general or vocational education	247(64.7)	288(59.1)	284(63.7)	346(56.4)	73(67.6)	65(65.7)	91(58.7)	99(55)	480(66.9)	584(64.5)	336(38.7)	365(39.9)	40(57.1)	52(64.2)	198(52.1)	177(47.1)	595(54)	724(51.9)	204(47.8)	171(38.2)	698(59.5)	707(59.8)	21(53.8)	17(38.6)	92(52.9)	153(52.2)	109(63.4)	87(51.8)	237(39.1)	279(37)	327(58.5)	297(56.1)	40(54.8)	45(54.9)	346(61.5)	450(63.4)	39(63.9)	55(67.1)	672(65.7)	738(64.9)
	Tertiary education	2(0.5)	3(0.6)	6(1.3)	3(0.5)	-	-	-	-	-	2(0.2)	2(0.2)	3(0.3)	1(1.4)	-	2(0.5)	1(0.3)	5(0.5)	5(0.4)	-	3(0.7)	11(0.9)	-	-	-	-	-	-	-	-	4(0.5)	1(0.2)	1(0.2)	-	-	1(0.2)	2(0.3)	-	-	9(0.9)	5(0.4)
	Foreign/other qualifications	48(12.6)	81(16.6)	69(15.5)	124(20.2)	25(23.1)	23(23.2)	51(32.9)	60(33.3)	116(16.2)	190(21)	479(55.2)	511(55.8)	22(31.4)	27(33.3)	166(43.7)	184(48.9)	419(38.1)	556(39.8)	207(48.5)	254(56.7)	277(23.6)	286(24.2)	14(35.9)	23(52.3)	23(13.2)	56(19.1)	48(27.9)	50(29.8)	350(57.8)	451(59.7)	211(37.7)	206(38.9)	27(37)	31(37.8)	94(16.7)	120(16.9)	15(24.6)	7(8.5)	178(17.4)	236(20.7)
	Marital Status
	Married/Cohabitation	182(47.6)	246(50.5)	242(54.3)	385(62.8)	74(68.5)	76(76.8)	99(63.9)	97(53.9)	524(73.1)	672(74.3)	558(64.3)	603(65.9)	56(80)	62(76.5)	285(75)	268(71.3)	623(56.6)	832(59.6)	321(75.2)	333(74.3)	859(73.2)	834(70.5)	35(89.7)	37(84.1)	59(33.9)	91(31.1)	95(55.2)	101(60.1)	462(76.2)	590(78.1)	398(71.2)	399(75.4)	55(75.3)	47(57.3)	413(73.4)	528(74.4)	40(65.6)	51(62.2)	672(65.7)	718(63.1)
	Never married	127(33.2)	177(36.3)	120(26.9)	162(26.4)	26(24.1)	14(14.1)	40(25.8)	67(37.2)	138(19.2)	183(20.2)	192(22.1)	215(23.5)	9(12.9)	13(16)	65(17.1)	84(22.3)	282(25.6)	401(28.7)	72(16.9)	83(18.5)	225(19.2)	240(20.3)	2(5.1)	5(11.4)	84(48.3)	175(59.7)	55(32)	40(23.8)	112(18.5)	125(16.6)	104(18.6)	88(16.6)	12(16.4)	23(28)	108(19.2)	141(19.9)	11(18)	25(30.5)	229(22.4)	306(26.9)
	Widowed/divorced/separated	73(19.1)	64(13.1)	84(18.8)	66(10.8)	8(7.4)	9(9.1)	16(10.3)	16(8.9)	55(7.7)	50(5.5)	118(13.6)	97(10.6)	5(7.1)	6(7.4)	30(7.9)	24(6.4)	196(17.8)	163(11.7)	34(8)	32(7.1)	89(7.6)	109(9.2)	2(5.1)	2(4.5)	31(17.8)	27(9.2)	22(12.8)	27(16.1)	32(5.3)	40(5.3)	57(10.2)	42(7.9)	6(8.2)	12(14.6)	42(7.5)	41(5.8)	10(16.4)	6(7.3)	122(11.9)	114(10)
	Social economics status
	Most deprivated	139(36.4)	186(38.2)	147(33)	168(27.4)	11(10.2)	8(8.1)	9(5.8)	38(21.1)	145(20.2)	149(16.5)	136(15.7)	149(16.3)	-	8(9.9)	21(5.5)	32(8.5)	203(18.4)	325(23.3)	22(5.2)	50(11.2)	168(14.3)	267(22.6)	2(5.1)	7(15.9)	104(59.8)	136(46.4)	38(22.1)	38(22.6)	46(7.6)	65(8.6)	34(6.1)	67(12.7)	9(12.3)	7(8.5)	106(18.8)	188(26.5)	3(4.9)	19(23.2)	262(25.6)	300(26.4)
	2	105(27.5)	128(26.3)	86(19.3)	111(18.1)	12(11.1)	28(28.3)	37(23.9)	43(23.9)	125(17.4)	207(22.9)	94(10.8)	173(18.9)	16(22.9)	13(16)	25(6.6)	57(15.2)	150(13.6)	310(22.2)	26(6.1)	74(16.5)	144(12.3)	265(22.4)	1(2.6)	6(13.6)	40(23)	70(23.9)	37(21.5)	37(22)	35(5.8)	143(18.9)	71(12.7)	114(21.6)	4(5.5)	10(12.2)	115(20.4)	178(25.1)	14(23)	16(19.5)	175(17.1)	267(23.5)
	3	52(13.6)	79(16.2)	80(17.9)	161(26.3)	22(20.4)	36(36.4)	33(21.3)	41(22.8)	148(20.6)	199(22)	150(17.3)	171(18.7)	15(21.4)	6(7.4)	50(13.2)	82(21.8)	224(20.3)	319(22.9)	49(11.5)	81(18.1)	249(21.2)	228(19.3)	2(5.1)	12(27.3)	12(6.9)	34(11.6)	42(24.4)	25(14.9)	74(12.2)	127(16.8)	106(19)	124(23.4)	16(21.9)	14(17.1)	108(19.2)	154(21.7)	11(18)	17(20.7)	234(22.9)	215(18.9)
	4	55(14.4)	44(9)	80(17.9)	107(17.5)	51(47.2)	22(22.2)	40(25.8)	30(16.7)	168(23.4)	189(20.9)	259(29.8)	181(19.8)	28(40)	26(32.1)	105(27.6)	96(25.5)	246(22.3)	244(17.5)	109(25.5)	101(22.5)	321(27.4)	216(18.3)	13(33.3)	12(27.3)	7(4)	37(12.6)	32(18.6)	29(17.3)	155(25.6)	188(24.9)	188(33.6)	118(22.3)	22(30.1)	20(24.4)	136(24.2)	108(15.2)	24(39.3)	18(22)	193(18.9)	197(17.3)
	Lest deprivated	31(8.1)	50(10.3)	53(11.9)	66(10.8)	12(11.1)	5(5.1)	36(23.2)	28(15.6)	131(18.3)	161(17.8)	229(26.4)	241(26.3)	11(15.7)	28(34.6)	179(47.1)	109(29)	278(25.2)	198(14.2)	221(51.8)	142(31.7)	291(24.8)	207(17.5)	21(53.8)	7(15.9)	11(6.3)	16(5.5)	23(13.4)	39(23.2)	296(48.8)	232(30.7)	160(28.6)	106(20)	22(30.1)	31(37.8)	98(17.4)	82(11.5)	9(14.8)	12(14.6)	159(15.5)	159(14)
	Long-lasting illness (= yes)	129(33.8)	184(37.8)	177(39.7)	239(39)	31(28.7)	44(44.4)	43(27.7)	65(36.1)	230(32.1)	327(36.1)	270(31.1)	332(36.3)	26(37.1)	28(34.6)	111(29.2)	119(31.6)	370(33.6)	550(39.4)	133(31.1)	149(33.3)	414(35.3)	447(37.8)	17(43.6)	13(29.5)	81(46.6)	148(50.5)	62(36)	62(36.9)	165(27.2)	254(33.6)	197(35.2)	203(38.4)	24(32.9)	31(37.8)	190(33.7)	273(38.5)	22(36.1)	27(32.9)	367(35.9)	478(42)
